# Supplementary material for: LcSAO1, an Unconventional DOXB Clade 2OGD Enzyme from Ligusticum chuanxiong Catalyzes the Biosynthesis of Plant-Derived Natural Medicine Butylphthalide
Source: Int J Mol Sci. 2023 Dec 13;24(24):17417. doi: 10.3390/ijms242417417 (PMC10743894; doi:10.3390/ijms242417417)
Supplement: Supplementary file 1 [file ijms-24-17417-s001.zip]

Archive with 2 entries (2 files):
- Supplementary Image.pdf
- Supplementary Table.xlsx
